# Supplementary material for: Subatomic resolution X-ray structures of green fluorescent protein
Source: IUCrJ. 2019 Apr 3;6(Pt 3):387–400. doi: 10.1107/S205225251900246X (PMC6503917; doi:10.1107/S205225251900246X)
Supplement: Supplementary file 2 [file m-06-00387-sup2.txt]

#
data_comp_list
loop_
_chem_comp.id
_chem_comp.three_letter_code
_chem_comp.name
_chem_comp.group
_chem_comp.number_atoms_all
_chem_comp.number_atoms_nh
_chem_comp.desc_level
CRO CRO "Unknown                  " L-peptide 36 22 . 
EOH EOH "Unknown                  " ligand 9 3 . 
IPA IPA "Unknown                  " ligand 12 4 . 
#
data_comp_CRO
#
loop_
_chem_comp_atom.comp_id
_chem_comp_atom.atom_id
_chem_comp_atom.type_symbol
_chem_comp_atom.type_energy
_chem_comp_atom.charge
_chem_comp_atom.partial_charge
_chem_comp_atom.x
_chem_comp_atom.y
_chem_comp_atom.z
CRO        N1      N   NH2    0 .         -0.1503    2.3485   -2.8688
CRO        OG1     O   OH1    0 .         -2.1016   -0.1767   -3.3664
CRO        CB1     C   CH2    0 .         -0.9481    0.0652   -2.6084
CRO        CA1     C   CH1    0 .         -0.9910    1.4888   -2.0561
CRO        C1      C   CR5    0 .         -0.4813    1.4920   -0.6166
CRO        N2      N   N      0 .          0.1049    0.3159   -0.0655
CRO        N3      N   NR5    0 .         -1.2107    2.2231    0.4139
CRO        C2      C   CR5    0 .         -1.0602    1.4463    1.6691
CRO        O2      O   O      0 .         -1.5111    1.7197    2.7301
CRO        CA2     C   CR5    0 .         -0.2024    0.2174    1.3230
CRO        CA3     C   CH2    0 .         -1.9362    3.4694    0.2457
CRO        CB2     C   C1     0 .          0.1743   -0.7384    2.1478
CRO        CG2     C   CR6    0 .          1.0313   -1.8954    1.6361
CRO        CD1     C   CR16   0 .          0.4265   -3.0593    1.1899
CRO        CD2     C   CR16   0 .          2.4132   -1.8145    1.7022
CRO        CE1     C   CR16   0 .          1.2032   -4.1422    0.8099
CRO        CE2     C   CR16   0 .          3.1896   -2.8974    1.3222
CRO        CZ      C   CR6    0 .          2.5846   -4.0611    0.8761
CRO        OH      O   OH1    0 .          3.3676   -5.1753    0.5473
CRO        C3      C   C      0 .         -1.4748    4.4734    1.2999
CRO        O3      O   O      0 .         -0.3333    4.3613    1.8189
CRO        OXT     O   OC    -1 .         -2.2417    5.4045    1.6607
CRO        HN11    H   HNH2   0 .         -0.3351    2.1763   -3.8389
CRO        HN2     H   HNH2   0 .         -0.3489    3.3081   -2.6559
CRO        HA1     H   HCH1   0 .         -2.0105    1.8544   -2.0790
CRO        HB1     H   HCH2   0 .         -0.9013   -0.6405   -1.7859
CRO        HB2     H   HCH2   0 .         -0.0714   -0.0528   -3.2364
CRO        HOG1    H   HOH1   0 .         -2.0916   -1.0679   -3.6794
CRO        HB2     H   H      0 .         -0.1236   -0.7040    3.1888
CRO        HD2     H   HCR6   0 .          2.8863   -0.9048    2.0510
CRO        HE2     H   HCR6   0 .          4.2699   -2.8340    1.3739
CRO        HOH     H   HOH1   0 .          3.5398   -5.1761   -0.3813
CRO        HE1     H   HCR6   0 .          0.7301   -5.0533    0.4649
CRO        HD1     H   HCR6   0 .         -0.6539   -3.1273    1.1503
CRO        HA31    H   HCH2   0 .         -1.7429    3.8697   -0.7440
CRO        HA32    H   HCH2   0 .         -2.9994    3.2872    0.3608
#
loop_
_chem_comp_bond.comp_id
_chem_comp_bond.atom_id_1
_chem_comp_bond.atom_id_2
_chem_comp_bond.type
_chem_comp_bond.value_dist
_chem_comp_bond.value_dist_esd
_chem_comp_bond.value_dist_neutron
CRO  N1      CA1    single        1.451 0.020     1.451
CRO  N1      HN11   single        0.890 0.020     1.040
CRO  N1      HN2    single        0.890 0.020     1.040
CRO  OG1     CB1    single        1.401 0.020     1.401
CRO  OG1     HOG1   single        0.850 0.020     0.980
CRO  CB1     CA1    single        1.528 0.020     1.528
CRO  CB1     HB1    single        0.970 0.020     1.090
CRO  CB1     HB2    single        0.970 0.020     1.090
CRO  CA1     C1     single        1.527 0.020     1.527
CRO  CA1     HA1    single        0.970 0.020     1.090
CRO  C1      N2     double        1.425 0.020     1.425
CRO  C1      N3     single        1.459 0.020     1.459
CRO  N2      CA2    single        1.426 0.020     1.426
CRO  N3      C2     single        1.484 0.020     1.484
CRO  N3      CA3    single        1.452 0.020     1.452
CRO  C2      CA2    single        1.538 0.020     1.538
CRO  C2      O2     double        1.185 0.020     1.185
CRO  CA2     CB2    double        1.317 0.020     1.317
CRO  CA3     C3     single        1.527 0.020     1.527
CRO  CA3     HA31   single        0.970 0.020     1.090
CRO  CA3     HA32   single        0.970 0.020     1.090
CRO  CB2     CG2    single        1.528 0.020     1.528
CRO  CB2     HB2    single        0.930 0.020     1.080
CRO  CG2     CD2    aromatic      1.386 0.020     1.386
CRO  CG2     CD1    aromatic      1.385 0.020     1.385
CRO  CD1     CE1    aromatic      1.386 0.020     1.386
CRO  CD1     HD1    single        0.930 0.020     1.080
CRO  CD2     CE2    aromatic      1.386 0.020     1.386
CRO  CD2     HD2    single        0.930 0.020     1.080
CRO  CE1     CZ     aromatic      1.385 0.020     1.385
CRO  CE1     HE1    single        0.930 0.020     1.080
CRO  CE2     CZ     aromatic      1.385 0.020     1.385
CRO  CE2     HE2    single        0.930 0.020     1.080
CRO  CZ      OH     single        1.401 0.020     1.401
CRO  OH      HOH    single        0.850 0.020     0.980
CRO  C3      O3     deloc         1.259 0.020     1.259
CRO  C3      OXT    deloc         1.259 0.020     1.259
#
loop_
_chem_comp_angle.comp_id
_chem_comp_angle.atom_id_1
_chem_comp_angle.atom_id_2
_chem_comp_angle.atom_id_3
_chem_comp_angle.value_angle
_chem_comp_angle.value_angle_esd
CRO  HN2     N1      HN11         109.47 3.000
CRO  HN2     N1      CA1          109.47 3.000
CRO  HN11    N1      CA1          109.47 3.000
CRO  HOG1    OG1     CB1          109.47 3.000
CRO  HB2     CB1     HB1          109.47 3.000
CRO  HB2     CB1     CA1          109.47 3.000
CRO  HB1     CB1     CA1          109.47 3.000
CRO  HB2     CB1     OG1          109.47 3.000
CRO  HB1     CB1     OG1          109.47 3.000
CRO  CA1     CB1     OG1          109.47 3.000
CRO  HA1     CA1     C1           109.47 3.000
CRO  HA1     CA1     CB1          109.47 3.000
CRO  C1      CA1     CB1          109.47 3.000
CRO  HA1     CA1     N1           109.47 3.000
CRO  C1      CA1     N1           109.47 3.000
CRO  CB1     CA1     N1           109.47 3.000
CRO  N3      C1      N2           110.25 3.000
CRO  N3      C1      CA1          120.00 3.000
CRO  N2      C1      CA1          120.01 3.000
CRO  CA2     N2      C1           110.18 3.000
CRO  CA3     N3      C2           126.73 3.000
CRO  CA3     N3      C1           126.74 3.000
CRO  C2      N3      C1           106.53 3.000
CRO  CA2     C2      O2           126.74 3.000
CRO  O2      C2      N3           126.73 3.000
CRO  CA2     C2      N3           106.53 3.000
CRO  CB2     CA2     C2           126.74 3.000
CRO  CB2     CA2     N2           126.75 3.000
CRO  C2      CA2     N2           106.51 3.000
CRO  HA32    CA3     HA31         109.47 3.000
CRO  HA32    CA3     C3           109.47 3.000
CRO  HA31    CA3     C3           109.47 3.000
CRO  HA32    CA3     N3           109.47 3.000
CRO  HA31    CA3     N3           109.47 3.000
CRO  C3      CA3     N3           109.47 3.000
CRO  HB2     CB2     CG2          120.00 3.000
CRO  HB2     CB2     CA2          120.00 3.000
CRO  CG2     CB2     CA2          120.00 3.000
CRO  CD2     CG2     CD1          119.98 3.000
CRO  CD1     CG2     CB2          119.94 3.000
CRO  CD2     CG2     CB2          119.94 3.000
CRO  HD1     CD1     CE1          119.99 3.000
CRO  HD1     CD1     CG2          119.99 3.000
CRO  CE1     CD1     CG2          120.01 3.000
CRO  HD2     CD2     CE2          120.00 3.000
CRO  HD2     CD2     CG2          120.00 3.000
CRO  CE2     CD2     CG2          120.01 3.000
CRO  HE1     CE1     CZ           120.00 3.000
CRO  HE1     CE1     CD1          120.00 3.000
CRO  CZ      CE1     CD1          120.01 3.000
CRO  HE2     CE2     CZ           120.00 3.000
CRO  HE2     CE2     CD2          120.00 3.000
CRO  CZ      CE2     CD2          120.01 3.000
CRO  OH      CZ      CE2          119.97 3.000
CRO  OH      CZ      CE1          119.97 3.000
CRO  CE2     CZ      CE1          120.00 3.000
CRO  HOH     OH      CZ           109.47 3.000
CRO  OXT     C3      O3           120.00 3.000
CRO  OXT     C3      CA3          120.00 3.000
CRO  O3      C3      CA3          120.00 3.000
#
loop_
_chem_comp_tor.comp_id
_chem_comp_tor.id
_chem_comp_tor.atom_id_1
_chem_comp_tor.atom_id_2
_chem_comp_tor.atom_id_3
_chem_comp_tor.atom_id_4
_chem_comp_tor.value_angle
_chem_comp_tor.value_angle_esd
_chem_comp_tor.period
CRO CONST_01      CZ      CE2     CD2     CG2            0.00   0.0 0
CRO CONST_02      CZ      CE1     CD1     CG2           -0.00   0.0 0
CRO CONST_03      CE2     CD2     CG2     CD1           -0.00   0.0 0
CRO CONST_04      CE2     CZ      CE1     CD1            0.00   0.0 0
CRO CONST_05      CE1     CD1     CG2     CD2            0.00   0.0 0
CRO CONST_06      CE1     CZ      CE2     CD2           -0.00   0.0 0
CRO CONST_07      C2      CA2     N2      C1             0.01   0.0 0
CRO CONST_08      CA2     C2      N3      C1             0.01   0.0 0
CRO CONST_09      C2      N3      C1      N2             0.00   0.0 0
CRO CONST_10      N3      C2      CA2     N2            -0.01   0.0 0
CRO CONST_11      CA2     N2      C1      N3            -0.01   0.0 0
CRO CONST_12      CE2     CD2     CG2     CB2          175.68   0.0 0
CRO CONST_13      CE1     CD1     CG2     CB2         -175.68   0.0 0
CRO CONST_14      OH      CZ      CE1     CD1          177.23   0.0 0
CRO CONST_15      OH      CZ      CE2     CD2         -177.23   0.0 0
CRO CONST_16      CA2     N2      C1      CA1         -145.96   0.0 0
CRO CONST_17      C2      N3      C1      CA1          145.96   0.0 0
CRO CONST_18      O2      C2      N3      C1           179.93   0.0 0
CRO CONST_19      CA3     N3      C1      N2           179.75   0.0 0
CRO CONST_20      CA3     N3      C2      CA2         -179.74   0.0 0
CRO CONST_21      HE2     CE2     CD2     CG2         -180.00   0.0 0
CRO CONST_22      HE1     CE1     CD1     CG2          179.75   0.0 0
CRO CONST_23      HD2     CD2     CG2     CD1          180.00   0.0 0
CRO CONST_24      HD1     CD1     CG2     CD2          179.21   0.0 0
CRO CONST_25      HE2     CE2     CZ      CE1          180.00   0.0 0
CRO CONST_26      HE1     CE1     CZ      CE2         -179.75   0.0 0
CRO CONST_27      HD1     CD1     CE1     CZ          -179.21   0.0 0
CRO CONST_28      HD2     CD2     CE2     CZ          -180.00   0.0 0
CRO CONST_29      CA3     N3      C1      CA1          -34.30   0.0 0
CRO CONST_30      CA3     N3      C2      O2             0.18   0.0 0
CRO Var_01        CG2     CB2     CA2     N2            -0.00  30.0 2
CRO Var_02        CG2     CB2     CA2     C2          -180.00  30.0 2
CRO Var_03        CD2     CG2     CB2     CA2           91.76  30.0 2
CRO Var_04        CD1     CG2     CB2     CA2          -92.55  30.0 2
CRO Var_05        C3      CA3     N3      C1          -128.14  30.0 3
CRO Var_06        C3      CA3     N3      C2            51.56  30.0 3
CRO Var_07        HA31    CA3     N3      C1            -8.14  30.0 3
CRO Var_08        HA32    CA3     N3      C1           111.86  30.0 3
CRO Var_09        HB2     CB2     CA2     N2          -180.00  30.0 2
CRO Var_10        HA31    CA3     N3      C2           171.56  30.0 3
CRO Var_11        HA32    CA3     N3      C2           -68.44  30.0 3
CRO Var_12        HB2     CB2     CA2     C2             0.00  30.0 2
CRO Var_13        HB2     CB2     CG2     CD1           87.44  30.0 2
CRO Var_14        HB2     CB2     CG2     CD2          -88.24  30.0 2
CRO Var_15        O3      C3      CA3     N3            24.33  30.0 3
CRO Var_16        OXT     C3      CA3     N3          -154.88  30.0 3
CRO Var_17        HA31    CA3     C3      O3           -95.67  30.0 2
CRO Var_18        HA32    CA3     C3      O3           144.33  30.0 2
CRO Var_19        HA31    CA3     C3      OXT           85.12  30.0 2
CRO Var_20        HA32    CA3     C3      OXT          -34.89  30.0 2
#
loop_
_chem_comp_plane_atom.comp_id
_chem_comp_plane_atom.plane_id
_chem_comp_plane_atom.atom_id
_chem_comp_plane_atom.dist_esd
CRO plan-1  CA1    0.020
CRO plan-1  C1     0.020
CRO plan-1  N2     0.020
CRO plan-1  N3     0.020
CRO plan-1  C2     0.020
CRO plan-1  O2     0.020
CRO plan-1  CA2    0.020
CRO plan-1  CA3    0.020
CRO plan-1  CB2    0.020
CRO plan-2  CB2    0.020
CRO plan-2  CG2    0.020
CRO plan-2  CD1    0.020
CRO plan-2  CD2    0.020
CRO plan-2  CE1    0.020
CRO plan-2  CE2    0.020
CRO plan-2  CZ     0.020
CRO plan-2  OH     0.020
CRO plan-2  HD2    0.020
CRO plan-2  HE2    0.020
CRO plan-2  HE1    0.020
CRO plan-2  HD1    0.020
CRO plan-3  CA3    0.020
CRO plan-3  C3     0.020
CRO plan-3  O3     0.020
CRO plan-3  OXT    0.020
#
loop_
_chem_comp_chir.comp_id
_chem_comp_chir.id
_chem_comp_chir.atom_id_centre
_chem_comp_chir.atom_id_1
_chem_comp_chir.atom_id_2
_chem_comp_chir.atom_id_3
_chem_comp_chir.volume_sign
CRO chir_01  CA1     N1      CB1     C1     negativ
#
data_comp_EOH
#
loop_
_chem_comp_atom.comp_id
_chem_comp_atom.atom_id
_chem_comp_atom.type_symbol
_chem_comp_atom.type_energy
_chem_comp_atom.charge
_chem_comp_atom.partial_charge
_chem_comp_atom.x
_chem_comp_atom.y
_chem_comp_atom.z
EOH        C1      C   CH2    0 .         -0.5103   -0.0000   -0.1800
EOH        C2      C   CH3    0 .          1.0168   -0.0000   -0.1800
EOH        O       O   OH1    0 .         -0.9772   -0.0000    1.1405
EOH        H11     H   HCH2   0 .         -0.8715   -0.8845   -0.6906
EOH        H12     H   HCH2   0 .         -0.8715    0.8845   -0.6906
EOH        H21     H   HCH3   0 .          1.3779    0.8845    0.3307
EOH        H22     H   HCH3   0 .          1.3779   -0.8845    0.3307
EOH        H23     H   HCH3   0 .          1.3779   -0.0000   -1.2013
EOH        HO      H   HOH1   0 .         -1.9201   -0.0000    1.1406
#
loop_
_chem_comp_bond.comp_id
_chem_comp_bond.atom_id_1
_chem_comp_bond.atom_id_2
_chem_comp_bond.type
_chem_comp_bond.value_dist
_chem_comp_bond.value_dist_esd
_chem_comp_bond.value_dist_neutron
EOH  C1      C2     single        1.527 0.020     1.527
EOH  C1      O      single        1.401 0.020     1.401
EOH  C1      H11    single        0.970 0.020     1.090
EOH  C1      H12    single        0.970 0.020     1.090
EOH  C2      H21    single        0.970 0.020     1.090
EOH  C2      H22    single        0.970 0.020     1.090
EOH  C2      H23    single        0.970 0.020     1.090
EOH  O       HO     single        0.850 0.020     0.980
#
loop_
_chem_comp_angle.comp_id
_chem_comp_angle.atom_id_1
_chem_comp_angle.atom_id_2
_chem_comp_angle.atom_id_3
_chem_comp_angle.value_angle
_chem_comp_angle.value_angle_esd
EOH  H12     C1      H11          109.47 3.000
EOH  H12     C1      O            109.47 3.000
EOH  H11     C1      O            109.47 3.000
EOH  H12     C1      C2           109.47 3.000
EOH  H11     C1      C2           109.47 3.000
EOH  O       C1      C2           109.47 3.000
EOH  H23     C2      H22          109.47 3.000
EOH  H23     C2      H21          109.47 3.000
EOH  H22     C2      H21          109.47 3.000
EOH  H23     C2      C1           109.47 3.000
EOH  H22     C2      C1           109.47 3.000
EOH  H21     C2      C1           109.47 3.000
EOH  HO      O       C1           109.48 3.000
#
loop_
_chem_comp_tor.comp_id
_chem_comp_tor.id
_chem_comp_tor.atom_id_1
_chem_comp_tor.atom_id_2
_chem_comp_tor.atom_id_3
_chem_comp_tor.atom_id_4
_chem_comp_tor.value_angle
_chem_comp_tor.value_angle_esd
_chem_comp_tor.period
EOH Var_01        H21     C2      C1      O            -60.00  30.0 3
EOH Var_02        H22     C2      C1      O             60.00  30.0 3
EOH Var_03        H23     C2      C1      O            180.00  30.0 3
#
data_comp_IPA
#
loop_
_chem_comp_atom.comp_id
_chem_comp_atom.atom_id
_chem_comp_atom.type_symbol
_chem_comp_atom.type_energy
_chem_comp_atom.charge
_chem_comp_atom.partial_charge
_chem_comp_atom.x
_chem_comp_atom.y
_chem_comp_atom.z
IPA        C1      C   CH3    0 .         -1.2791    0.0955   -0.3507
IPA        C2      C   CH1    0 .          0.2480    0.0955   -0.3507
IPA        C3      C   CH3    0 .          0.7570    0.0955    1.0891
IPA        O2      O   OH1    0 .          0.7148   -1.0480   -1.0109
IPA        H11     H   HCH3   0 .         -1.6403    0.1141   -1.3719
IPA        H12     H   HCH3   0 .         -1.6403    0.9706    0.1760
IPA        H13     H   HCH3   0 .         -1.6403   -0.7982    0.1437
IPA        H2      H   HCH1   0 .          0.6091    0.9800   -0.8614
IPA        H31     H   HCH3   0 .          1.8402    0.1141    1.0891
IPA        H32     H   HCH3   0 .          0.4113   -0.7982    1.5944
IPA        H33     H   HCH3   0 .          0.3808    0.9706    1.6051
IPA        HO2     H   HOH1   0 .          1.2387   -0.7915   -1.7518
#
loop_
_chem_comp_bond.comp_id
_chem_comp_bond.atom_id_1
_chem_comp_bond.atom_id_2
_chem_comp_bond.type
_chem_comp_bond.value_dist
_chem_comp_bond.value_dist_esd
_chem_comp_bond.value_dist_neutron
IPA  C1      C2     single        1.527 0.020     1.527
IPA  C1      H11    single        0.970 0.020     1.090
IPA  C1      H12    single        0.970 0.020     1.090
IPA  C1      H13    single        0.970 0.020     1.090
IPA  C2      C3     single        1.527 0.020     1.527
IPA  C2      O2     single        1.401 0.020     1.401
IPA  C2      H2     single        0.970 0.020     1.090
IPA  C3      H31    single        0.970 0.020     1.090
IPA  C3      H32    single        0.970 0.020     1.090
IPA  C3      H33    single        0.970 0.020     1.090
IPA  O2      HO2    single        0.850 0.020     0.980
#
loop_
_chem_comp_angle.comp_id
_chem_comp_angle.atom_id_1
_chem_comp_angle.atom_id_2
_chem_comp_angle.atom_id_3
_chem_comp_angle.value_angle
_chem_comp_angle.value_angle_esd
IPA  H13     C1      H12          109.47 3.000
IPA  H13     C1      H11          109.47 3.000
IPA  H12     C1      H11          109.47 3.000
IPA  H13     C1      C2           109.47 3.000
IPA  H12     C1      C2           109.47 3.000
IPA  H11     C1      C2           109.47 3.000
IPA  H2      C2      O2           109.47 3.000
IPA  H2      C2      C3           109.47 3.000
IPA  O2      C2      C3           109.47 3.000
IPA  H2      C2      C1           109.47 3.000
IPA  O2      C2      C1           109.47 3.000
IPA  C3      C2      C1           109.47 3.000
IPA  H33     C3      H32          109.47 3.000
IPA  H33     C3      H31          109.47 3.000
IPA  H32     C3      H31          109.47 3.000
IPA  H33     C3      C2           109.47 3.000
IPA  H32     C3      C2           109.47 3.000
IPA  H31     C3      C2           109.47 3.000
IPA  HO2     O2      C2           109.48 3.000
#
loop_
_chem_comp_tor.comp_id
_chem_comp_tor.id
_chem_comp_tor.atom_id_1
_chem_comp_tor.atom_id_2
_chem_comp_tor.atom_id_3
_chem_comp_tor.atom_id_4
_chem_comp_tor.value_angle
_chem_comp_tor.value_angle_esd
_chem_comp_tor.period
IPA Var_01        H31     C3      C2      C1          -178.95  30.0 3
IPA Var_02        H32     C3      C2      C1            61.05  30.0 3
IPA Var_03        H33     C3      C2      C1           -58.96  30.0 3
IPA Var_04        H11     C1      C2      C3           178.95  30.0 3
IPA Var_05        H12     C1      C2      C3            58.96  30.0 3
IPA Var_06        H13     C1      C2      C3           -61.05  30.0 3
IPA Var_07        H11     C1      C2      O2           -61.05  30.0 3
IPA Var_08        H12     C1      C2      O2           178.96  30.0 3
IPA Var_09        H13     C1      C2      O2            58.95  30.0 3
IPA Var_10        H31     C3      C2      O2            61.05  30.0 3
IPA Var_11        H32     C3      C2      O2           -58.95  30.0 3
IPA Var_12        H33     C3      C2      O2          -178.96  30.0 3
