# Supplementary material for: Subatomic resolution X-ray structures of green fluorescent protein
Source: IUCrJ. 2019 Apr 3;6(Pt 3):387–400. doi: 10.1107/S205225251900246X (PMC6503917; doi:10.1107/S205225251900246X)
Supplement: Supplementary file 3 [file m-06-00387-sup3.txt]

#
data_comp_list
loop_
_chem_comp.id
_chem_comp.three_letter_code
_chem_comp.name
_chem_comp.group
_chem_comp.number_atoms_all
_chem_comp.number_atoms_nh
_chem_comp.desc_level
CRO CRO "Unknown                  " L-peptide 39 23 . 
#
data_comp_CRO
#
loop_
_chem_comp_atom.comp_id
_chem_comp_atom.atom_id
_chem_comp_atom.type_symbol
_chem_comp_atom.type_energy
_chem_comp_atom.partial_charge
_chem_comp_atom.x
_chem_comp_atom.y
_chem_comp_atom.z
CRO        N1      N   NH2   .          0.2722    1.1251    3.4687
CRO        CA1     C   CH1   .         -0.5399    0.8566    2.3316
CRO        CB1     C   CH1   .         -0.5095    2.0446    1.3993
CRO        CG1     C   CH3   .         -1.8958    2.6407    1.2967
CRO        OG1     O   OH1   .          0.3815    3.0124    1.9013
CRO        C1      C   CR5   .         -0.0113   -0.3628    1.6114
CRO        N2      N   N     .          0.3531   -0.2761    0.2629
CRO        N3      N   NR5   .         -0.5590   -1.6560    1.8953
CRO        C2      C   CR5   .         -0.5268   -2.3989    0.6524
CRO        O2      O   O     .         -0.9034   -3.5405    0.4783
CRO        CA2     C   CR5   .          0.0717   -1.4729   -0.3881
CRO        CA3     C   CH2   .         -1.0403   -2.1194    3.1515
CRO        C3      C   C     .         -1.7736   -3.4282    2.9587
CRO        O3      O   O     .         -2.9703   -3.4276    2.5676
CRO        CB2     C   C1    .          0.2889   -1.7544   -1.6899
CRO        CG2     C   CR6   .          0.8990   -0.7092   -2.5989
CRO        CD1     C   CR16  .          0.0792    0.1662   -3.2943
CRO        CD2     C   CR16  .          2.2691   -0.6919   -2.8112
CRO        CE1     C   CR16  .          0.6293    1.0585   -4.2016
CRO        CE2     C   CR16  .          2.8187    0.2004   -3.7186
CRO        CZ      C   CR6   .          1.9989    1.0754   -4.4136
CRO        OH      O   OH1   .          2.5564    1.9778   -5.3376
CRO        OXT     O   OC    .         -1.1916   -4.5175    3.2018
CRO        HN11    H   HNH2  .         -0.2324    1.5333    4.1149
CRO        H2      H   HNH2  .          0.6094    0.3387    3.7958
CRO        HA1     H   HCH1  .         -1.4597    0.6918    2.6196
CRO        HB1     H   HCH1  .         -0.2125    1.7564    0.5138
CRO        HG11    H   HCH3  .         -1.9281    3.2643    0.5419
CRO        HG12    H   HCH3  .         -2.1077    3.1195    2.1254
CRO        HG13    H   HCH3  .         -2.5500    1.9242    1.1569
CRO        HOG1    H   HOH1  .          0.5205    3.6363    1.2831
CRO        HA31    H   HCH2  .         -1.6521   -1.4552    3.5321
CRO        HA32    H   HCH2  .         -0.2850   -2.2549    3.7609
CRO        HB2     H   H     .          0.0525   -2.6321   -2.0453
CRO        HD1     H   HCR6  .         -0.8853    0.1544   -3.1451
CRO        HD2     H   HCR6  .          2.8456   -1.3136   -2.3280
CRO        HE1     H   HCR6  .          0.0521    1.6746   -4.6910
CRO        HE2     H   HCR6  .          3.7829    0.2125   -3.8680
CRO        HOH     H   HOH1  .          2.7530    1.5475   -6.0906
#
loop_
_chem_comp_bond.comp_id
_chem_comp_bond.atom_id_1
_chem_comp_bond.atom_id_2
_chem_comp_bond.type
_chem_comp_bond.value_dist
_chem_comp_bond.value_dist_esd
CRO  CG1     CB1    single        1.512 0.050
CRO  OG1     CB1    single        1.408 0.050
CRO  CB1     CA1    single        1.510 0.050
CRO  N1      CA1    single        1.423 0.050
CRO  OH      CZ     single        1.320 0.050
CRO  CE1     CZ     aromatic      1.386 0.050
CRO  CE1     CD1    aromatic      1.386 0.050
CRO  CA1     C1     single        1.512 0.050
CRO  CZ      CE2    aromatic      1.386 0.050
CRO  CD1     CG2    aromatic      1.386 0.050
CRO  N2      C1     double        1.400 0.050
CRO  N2      CA2    single        1.391 0.050
CRO  C1      N3     single        1.433 0.050
CRO  CE2     CD2    aromatic      1.386 0.050
CRO  CG2     CD2    aromatic      1.387 0.050
CRO  CG2     CB2    single        1.514 0.050
CRO  N3      CA3    single        1.423 0.050
CRO  N3      C2     single        1.448 0.050
CRO  CA2     CB2    double        1.349 0.050
CRO  CA2     C2     single        1.516 0.050
CRO  CA3     C3     single        1.513 0.050
CRO  OXT     C3     deloc         1.259 0.050
CRO  C3      O3     deloc         1.259 0.050
CRO  C2      O2     double        1.215 0.050
CRO  N1      HN11   single        0.916 0.050
CRO  N1      H2     single        0.916 0.050
CRO  CA1     HA1    single        0.978 0.050
CRO  CB1     HB1    single        0.977 0.050
CRO  CG1     HG11   single        0.980 0.050
CRO  CG1     HG12   single        0.980 0.050
CRO  CG1     HG13   single        0.980 0.050
CRO  OG1     HOG1   single        0.889 0.050
CRO  CA3     HA31   single        0.980 0.050
CRO  CA3     HA32   single        0.980 0.050
CRO  CB2     HB2    single        0.976 0.050
CRO  CD1     HD1    single        0.976 0.050
CRO  CD2     HD2    single        0.976 0.050
CRO  CE1     HE1    single        0.976 0.050
CRO  CE2     HE2    single        0.976 0.050
CRO  OH      HOH    single        0.889 0.050
#
loop_
_chem_comp_angle.comp_id
_chem_comp_angle.atom_id_1
_chem_comp_angle.atom_id_2
_chem_comp_angle.atom_id_3
_chem_comp_angle.value_angle
_chem_comp_angle.value_angle_esd
CRO  H2      N1      HN11         109.48 3.000
CRO  H2      N1      CA1          109.48 3.000
CRO  HN11    N1      CA1          109.48 3.000
CRO  HA1     CA1     C1           109.47 3.000
CRO  HA1     CA1     CB1          109.47 3.000
CRO  C1      CA1     CB1          109.47 3.000
CRO  HA1     CA1     N1           109.47 3.000
CRO  C1      CA1     N1           109.47 3.000
CRO  CB1     CA1     N1           109.47 3.000
CRO  HB1     CB1     OG1          109.47 3.000
CRO  HB1     CB1     CG1          109.47 3.000
CRO  OG1     CB1     CG1          109.47 3.000
CRO  HB1     CB1     CA1          109.47 3.000
CRO  OG1     CB1     CA1          109.47 3.000
CRO  CG1     CB1     CA1          109.47 3.000
CRO  HG13    CG1     HG12         109.47 3.000
CRO  HG13    CG1     HG11         109.47 3.000
CRO  HG12    CG1     HG11         109.47 3.000
CRO  HG13    CG1     CB1          109.47 3.000
CRO  HG12    CG1     CB1          109.47 3.000
CRO  HG11    CG1     CB1          109.47 3.000
CRO  HOG1    OG1     CB1          109.47 3.000
CRO  N3      C1      N2           110.26 3.000
CRO  N3      C1      CA1          120.00 3.000
CRO  N2      C1      CA1          120.01 3.000
CRO  CA2     N2      C1           110.18 3.000
CRO  CA3     N3      C2           126.73 3.000
CRO  C2      N3      C1           106.53 3.000
CRO  CA3     N3      C1           126.74 3.000
CRO  CA2     C2      O2           126.74 3.000
CRO  O2      C2      N3           126.74 3.000
CRO  CA2     C2      N3           106.52 3.000
CRO  CB2     CA2     C2           126.74 3.000
CRO  C2      CA2     N2           106.51 3.000
CRO  CB2     CA2     N2           126.76 3.000
CRO  HA32    CA3     HA31         109.47 3.000
CRO  HA32    CA3     C3           109.47 3.000
CRO  HA31    CA3     C3           109.47 3.000
CRO  HA32    CA3     N3           109.47 3.000
CRO  HA31    CA3     N3           109.47 3.000
CRO  C3      CA3     N3           109.47 3.000
CRO  OXT     C3      O3           120.00 3.000
CRO  O3      C3      CA3          120.00 3.000
CRO  OXT     C3      CA3          120.00 3.000
CRO  HB2     CB2     CG2          120.00 3.000
CRO  HB2     CB2     CA2          120.00 3.000
CRO  CG2     CB2     CA2          120.01 3.000
CRO  CD2     CG2     CD1          119.97 3.000
CRO  CD2     CG2     CB2          119.93 3.000
CRO  CD1     CG2     CB2          119.93 3.000
CRO  HD1     CD1     CE1          120.00 3.000
CRO  HD1     CD1     CG2          120.00 3.000
CRO  CE1     CD1     CG2          120.01 3.000
CRO  HD2     CD2     CE2          120.00 3.000
CRO  HD2     CD2     CG2          120.00 3.000
CRO  CE2     CD2     CG2          120.00 3.000
CRO  HE1     CE1     CZ           120.00 3.000
CRO  HE1     CE1     CD1          120.00 3.000
CRO  CZ      CE1     CD1          120.01 3.000
CRO  HE2     CE2     CZ           120.00 3.000
CRO  HE2     CE2     CD2          120.00 3.000
CRO  CZ      CE2     CD2          120.01 3.000
CRO  OH      CZ      CE2          120.00 3.000
CRO  CE2     CZ      CE1          120.01 3.000
CRO  OH      CZ      CE1          120.00 3.000
CRO  HOH     OH      CZ           109.47 3.000
#
loop_
_chem_comp_tor.comp_id
_chem_comp_tor.id
_chem_comp_tor.atom_id_1
_chem_comp_tor.atom_id_2
_chem_comp_tor.atom_id_3
_chem_comp_tor.atom_id_4
_chem_comp_tor.value_angle
_chem_comp_tor.value_angle_esd
_chem_comp_tor.period
CRO CONST_01      CZ      CE1     CD1     CG2           -0.00   0.0 0
CRO CONST_02      CZ      CE2     CD2     CG2           -0.00   0.0 0
CRO CONST_03      CE2     CZ      CE1     CD1            0.00   0.0 0
CRO CONST_04      CE2     CD2     CG2     CD1            0.00   0.0 0
CRO CONST_05      CE1     CZ      CE2     CD2            0.00   0.0 0
CRO CONST_06      CE1     CD1     CG2     CD2            0.00   0.0 0
CRO CONST_07      C2      CA2     N2      C1             0.01   0.0 0
CRO CONST_08      CA2     C2      N3      C1            -0.00   0.0 0
CRO CONST_09      CA2     C2      N3      C1            -0.00   0.0 0
CRO CONST_10      C2      N3      C1      N2             0.01   0.0 0
CRO CONST_11      N3      C2      CA2     N2            -0.00   0.0 0
CRO CONST_12      CA2     N2      C1      N3            -0.01   0.0 0
CRO CONST_13      CE1     CD1     CG2     CB2         -175.25   0.0 0
CRO CONST_14      CE2     CD2     CG2     CB2          175.25   0.0 0
CRO CONST_15      OH      CZ      CE1     CD1          179.79   0.0 0
CRO CONST_16      OH      CZ      CE2     CD2         -179.79   0.0 0
CRO CONST_17      CA2     N2      C1      CA1         -145.98   0.0 0
CRO CONST_18      C2      N3      C1      CA1          145.98   0.0 0
CRO CONST_19      O2      C2      N3      C1           179.88   0.0 0
CRO CONST_20      CA3     N3      C1      N2          -179.97   0.0 0
CRO CONST_21      CA3     N3      C2      CA2          179.98   0.0 0
CRO CONST_22      CA3     N3      C2      CA2          179.98   0.0 0
CRO CONST_23      HE1     CE1     CD1     CG2          180.00   0.0 0
CRO CONST_24      HE2     CE2     CD2     CG2          180.00   0.0 0
CRO CONST_25      HD2     CD2     CG2     CD1         -179.44   0.0 0
CRO CONST_26      HD1     CD1     CG2     CD2          180.00   0.0 0
CRO CONST_27      CA3     N3      C1      CA1          -34.01   0.0 0
CRO CONST_28      CA3     N3      C2      O2            -0.13   0.0 0
CRO Var_01        CG2     CB2     CA2     N2            -0.00  30.0 2
CRO Var_02        CD1     CG2     CB2     CA2          -90.57  30.0 2
CRO Var_03        C3      CA3     N3      C1           169.01  30.0 3
CRO Var_04        OXT     C3      CA3     N3            99.11  30.0 3
#
loop_
_chem_comp_plane_atom.comp_id
_chem_comp_plane_atom.plane_id
_chem_comp_plane_atom.atom_id
_chem_comp_plane_atom.dist_esd
CRO plan-1  CA1    0.020
CRO plan-1  C1     0.020
CRO plan-1  N2     0.020
CRO plan-1  N3     0.020
CRO plan-1  C2     0.020
CRO plan-1  O2     0.020
CRO plan-1  CA2    0.020
CRO plan-1  CA3    0.020
CRO plan-1  CB2    0.020
CRO plan-2  CB2    0.020
CRO plan-2  CG2    0.020
CRO plan-2  CD1    0.020
CRO plan-2  CD2    0.020
CRO plan-2  CE1    0.020
CRO plan-2  CE2    0.020
CRO plan-2  CZ     0.020
CRO plan-2  OH     0.020
CRO plan-2  HD1    0.020
CRO plan-2  HD2    0.020
CRO plan-2  HE1    0.020
CRO plan-2  HE2    0.020
CRO plan-3  CA3    0.020
CRO plan-3  C3     0.020
CRO plan-3  O3     0.020
CRO plan-3  OXT    0.020
#
loop_
_chem_comp_chir.comp_id
_chem_comp_chir.id
_chem_comp_chir.atom_id_centre
_chem_comp_chir.atom_id_1
_chem_comp_chir.atom_id_2
_chem_comp_chir.atom_id_3
_chem_comp_chir.volume_sign
CRO chir_01  CA1     CB1     N1      C1     positiv
CRO chir_02  CB1     OG1     CA1     CG1    negativ
